# Supplementary material for: Computational discovery of hidden breaks in 28S ribosomal RNAs across eukaryotes and consequences for RNA Integrity Numbers
Source: Sci Rep. 2019 Dec 20;9:19477. doi: 10.1038/s41598-019-55573-1 (PMC6925239; doi:10.1038/s41598-019-55573-1)
Supplement: Supplementary file 2 — Supplementary information [file 41598_2019_55573_MOESM2_ESM.zip]

Archive with 793 entries (757 files):
- SupplementaryFile1/
- SupplementaryFile1/Metazoa/
- SupplementaryFile1/Metazoa/.DS_Store
- __MACOSX/
- __MACOSX/SupplementaryFile1/
- __MACOSX/SupplementaryFile1/Metazoa/
- __MACOSX/SupplementaryFile1/Metazoa/._.DS_Store
- SupplementaryFile1/Metazoa/Deuterostomia/
- SupplementaryFile1/Metazoa/Deuterostomia/Scyliorhinus_torazame_coverage_correct.png
- SupplementaryFile1/Metazoa/Deuterostomia/Ophioleuce_brevispinum_coverage.png
- SupplementaryFile1/Metazoa/Deuterostomia/Ophioceres_bispinosus_coverage.png
- __MACOSX/SupplementaryFile1/Metazoa/Deuterostomia/
- __MACOSX/SupplementaryFile1/Metazoa/Deuterostomia/._Ophioceres_bispinosus_coverage.png
- SupplementaryFile1/Metazoa/Deuterostomia/Ptychodera_flava_coverage.png
- SupplementaryFile1/Metazoa/Deuterostomia/Phodopus_campbelli_coverage_correct.png
- SupplementaryFile1/Metazoa/Deuterostomia/Ciona_intestinalis_coverage.png
- SupplementaryFile1/Metazoa/Deuterostomia/Ophiolepis_impressa_coverage.png
- SupplementaryFile1/Metazoa/Deuterostomia/Diopisthoporus_longitubus_coverage_correct.png
- SupplementaryFile1/Metazoa/Deuterostomia/Anguilla_anguilla_coverage_correct.png
- SupplementaryFile1/Metazoa/Deuterostomia/Dicentrarchus_labrax_coverage_correct.png
- SupplementaryFile1/Metazoa/Deuterostomia/.DS_Store
- __MACOSX/SupplementaryFile1/Metazoa/Deuterostomia/._.DS_Store
- SupplementaryFile1/Metazoa/Deuterostomia/Gorgonocephalus_pustulatum_coverage.png
- SupplementaryFile1/Metazoa/Deuterostomia/Nemertoderma_westbladi_coverage.png
- SupplementaryFile1/Metazoa/Deuterostomia/Cyprinus_carpio_coverage.png
- __MACOSX/SupplementaryFile1/Metazoa/Deuterostomia/._Cyprinus_carpio_coverage.png
- SupplementaryFile1/Metazoa/Deuterostomia/Salvelinus_fontinalis_coverage_correct.png
- SupplementaryFile1/Metazoa/Deuterostomia/Ophiomoeris_obstricta_coverage.png
- SupplementaryFile1/Metazoa/Deuterostomia/Oreochromis_niloticus_coverage_correct.png
- SupplementaryFile1/Metazoa/Deuterostomia/Chanos_chanos_coverage_correct.png
- __MACOSX/SupplementaryFile1/Metazoa/Deuterostomia/._Chanos_chanos_coverage_correct.png
- SupplementaryFile1/Metazoa/Deuterostomia/Strongylocentrotus_purpuratus_coverage.png
- SupplementaryFile1/Metazoa/Deuterostomia/Ophiophycis_johni_coverage.png
- SupplementaryFile1/Metazoa/Deuterostomia/Gadus_morhua_coverage_correct.png
- SupplementaryFile1/Metazoa/Deuterostomia/Umbra_pygmaea_coverage_correct.png
- SupplementaryFile1/Metazoa/Deuterostomia/Ophiothrix_angulata_coverage.png
- SupplementaryFile1/Metazoa/Deuterostomia/Ophiophragmus_wurdemanii_coverage.png
- SupplementaryFile1/Metazoa/Deuterostomia/Xenoturbella_profunda_coverage.png
- SupplementaryFile1/Metazoa/Deuterostomia/Papio_anubis_coverage_correct.png
- SupplementaryFile1/Metazoa/Deuterostomia/Danio_rerio_coverage_correct.png
- SupplementaryFile1/Metazoa/Deuterostomia/Ophiactis_abyssicola_coverage.png
- __MACOSX/SupplementaryFile1/Metazoa/Deuterostomia/._Ophiactis_abyssicola_coverage.png
- SupplementaryFile1/Metazoa/Deuterostomia/Paratomella_rubra_coverage.png
- SupplementaryFile1/Metazoa/Deuterostomia/Amphiophiura_laudata_coverage.png
- SupplementaryFile1/Metazoa/Deuterostomia/Ophiomusium_lymani_coverage.png
- SupplementaryFile1/Metazoa/Deuterostomia/Ophiactis_resiliens_coverage.png
- SupplementaryFile1/Metazoa/Deuterostomia/Ophiologimus_prolifer_coverage.png
- SupplementaryFile1/Metazoa/Deuterostomia/Asteroschema_bidwillae_coverage.png
- SupplementaryFile1/Metazoa/Deuterostomia/Ophiophrura_liodisca_coverage.png
- SupplementaryFile1/Metazoa/Deuterostomia/Salpa_thompsoni_coverage_correct.png
- SupplementaryFile1/Metazoa/Deuterostomia/Ophiernus_vallincola_coverage.png
- SupplementaryFile1/Metazoa/Deuterostomia/Abrothrix_longipilis_coverage_correct.png
- __MACOSX/SupplementaryFile1/Metazoa/Deuterostomia/._Abrothrix_longipilis_coverage_correct.png
- SupplementaryFile1/Metazoa/Deuterostomia/Oreochromis_aureus_coverage.png
- SupplementaryFile1/Metazoa/Deuterostomia/Channa_argus_coverage_correct.png
- SupplementaryFile1/Metazoa/Deuterostomia/Aporometra_wilsoni_coverage.png
- SupplementaryFile1/Metazoa/Deuterostomia/Clarkcoma_canaliculata_coverage.png
- SupplementaryFile1/Metazoa/Deuterostomia/Austrofundulus_limnaeus_coverage_correct.png
- SupplementaryFile1/Metazoa/Deuterostomia/Amia_calva_coverage_correct.png
- SupplementaryFile1/Metazoa/Deuterostomia/Asterias_forbesii_coverage.png
- SupplementaryFile1/Metazoa/Deuterostomia/Sebastes_caurinus_coverage_correct.png
- SupplementaryFile1/Metazoa/Deuterostomia/Asteronyx_loveni_coverage.png
- SupplementaryFile1/Metazoa/Deuterostomia/Pelophylax_nigromaculatus_coverage_correct.png
- SupplementaryFile1/Metazoa/Deuterostomia/Gorilla_gorilla_coverage_correct.png
- SupplementaryFile1/Metazoa/Deuterostomia/Salvelinus_alpinus_coverage_correct.png
- SupplementaryFile1/Metazoa/Deuterostomia/Mus_musculus_coverage.png
- __MACOSX/SupplementaryFile1/Metazoa/Deuterostomia/._Mus_musculus_coverage.png
- SupplementaryFile1/Metazoa/Deuterostomia/Ophiolimna_perfida_coverage.png
- __MACOSX/SupplementaryFile1/Metazoa/Deuterostomia/._Ophiolimna_perfida_coverage.png
- SupplementaryFile1/Metazoa/Deuterostomia/Menidia_menidia_coverage_correct.png
- SupplementaryFile1/Metazoa/Deuterostomia/Ophionereis_schayeri_coverage.png
- SupplementaryFile1/Metazoa/Deuterostomia/Ciona_savignyi_coverage_correct.png
- SupplementaryFile1/Metazoa/Deuterostomia/Amphiura_constricta_coverage.png
- SupplementaryFile1/Metazoa/Deuterostomia/Rhabdopleura_compacta_coverage.png
- SupplementaryFile1/Metazoa/Deuterostomia/Paracentrotus_lividus_coverage_correct.png
- SupplementaryFile1/Metazoa/Deuterostomia/Bathypectinura_heros_coverage.png
- SupplementaryFile1/Metazoa/Deuterostomia/Petromyzon_marinus_coverage.png
- SupplementaryFile1/Metazoa/Deuterostomia/Erinaceus_europaeus_coverage_correct.png
- __MACOSX/SupplementaryFile1/Metazoa/Deuterostomia/._Erinaceus_europaeus_coverage_correct.png
- SupplementaryFile1/Metazoa/Deuterostomia/Misgurnus_anguillicaudatus_coverage_correct.png
- __MACOSX/SupplementaryFile1/Metazoa/Deuterostomia/._Misgurnus_anguillicaudatus_coverage_correct.png
- SupplementaryFile1/Metazoa/Deuterostomia/Ophiothrix_caespitosa_coverage.png
- __MACOSX/SupplementaryFile1/Metazoa/Deuterostomia/._Ophiothrix_caespitosa_coverage.png
- SupplementaryFile1/Metazoa/Deuterostomia/Oryzias_melastigma_coverage_correct.png
- SupplementaryFile1/Metazoa/Deuterostomia/Ophiopeza_cylindrica_coverage.png
- SupplementaryFile1/Metazoa/Deuterostomia/Meara_stichopi_coverage.png
- SupplementaryFile1/Metazoa/Deuterostomia/Symsagittifera_roscoffensis_coverage_correct.png
- SupplementaryFile1/Metazoa/Deuterostomia/Childia_submaculatum_coverage_correct.png
- SupplementaryFile1/Metazoa/Deuterostomia/Gallus_gallus_coverage_correct.png
- __MACOSX/SupplementaryFile1/Metazoa/Deuterostomia/._Gallus_gallus_coverage_correct.png
- SupplementaryFile1/Metazoa/Protostomia/
- SupplementaryFile1/Metazoa/Protostomia/Nematoda/
- SupplementaryFile1/Metazoa/Protostomia/Nematoda/Dirofilaria_immitis_coverage.png
- SupplementaryFile1/Metazoa/Protostomia/Nematoda/.DS_Store
- __MACOSX/SupplementaryFile1/Metazoa/Protostomia/
- __MACOSX/SupplementaryFile1/Metazoa/Protostomia/Nematoda/
- __MACOSX/SupplementaryFile1/Metazoa/Protostomia/Nematoda/._.DS_Store
- SupplementaryFile1/Metazoa/Protostomia/Nematoda/Trichinella_zimbabwensis_coverage_correct.png
- __MACOSX/SupplementaryFile1/Metazoa/Protostomia/Nematoda/._Trichinella_zimbabwensis_coverage_correct.png
- SupplementaryFile1/Metazoa/Protostomia/Nematoda/Panagrellus_redivivus_coverage_correct.png
- SupplementaryFile1/Metazoa/Protostomia/Nematoda/Heligmosomoides_polygyrus_coverage_correct.png
- __MACOSX/SupplementaryFile1/Metazoa/Protostomia/Nematoda/._Heligmosomoides_polygyrus_coverage_correct.png
- SupplementaryFile1/Metazoa/Protostomia/Nematoda/Plectus_sambesii_coverage.png
- SupplementaryFile1/Metazoa/Protostomia/Nematoda/Caenorhabditis_briggsae_coverage_correct.png
- __MACOSX/SupplementaryFile1/Metazoa/Protostomia/Nematoda/._Caenorhabditis_briggsae_coverage_correct.png
- SupplementaryFile1/Metazoa/Protostomia/Nematoda/Romanomermis_culicivorax_coverage.png
- SupplementaryFile1/Metazoa/Protostomia/Nematoda/Necator_americanus_coverage_correct.png
- SupplementaryFile1/Metazoa/Protostomia/Nematoda/Dictyocaulus_viviparus_coverage.png
- SupplementaryFile1/Metazoa/Protostomia/Nematoda/Meloidogyne_incognita_coverage_correct.png
- SupplementaryFile1/Metazoa/Protostomia/Mesodasys_laticaudatus_coverage.png
- SupplementaryFile1/Metazoa/Protostomia/Priapulus_caudatus_coverage.png
- SupplementaryFile1/Metazoa/Protostomia/Dicyema_japonica_coverage.png
- SupplementaryFile1/Metazoa/Protostomia/Terebratalia_transversa_coverage.png
- SupplementaryFile1/Metazoa/Protostomia/Sagitta_elegans_coverage.png
- SupplementaryFile1/Metazoa/Protostomia/.DS_Store
- __MACOSX/SupplementaryFile1/Metazoa/Protostomia/._.DS_Store
- SupplementaryFile1/Metazoa/Protostomia/Paragordius_varius_coverage.png
- SupplementaryFile1/Metazoa/Protostomia/Pycnophyes_kielensis_coverage.png
- SupplementaryFile1/Metazoa/Protostomia/Cerebratulus_lacteus_coverage.png
- SupplementaryFile1/Metazoa/Protostomia/Symbion_pandora_coverage.png
- SupplementaryFile1/Metazoa/Protostomia/Annelida/
- SupplementaryFile1/Metazoa/Protostomia/Annelida/Haemadipsa_cavatuses_coverage_correct.png
- SupplementaryFile1/Metazoa/Protostomia/Annelida/Intoshia_linei_coverage.png
- SupplementaryFile1/Metazoa/Protostomia/Annelida/.DS_Store
- __MACOSX/SupplementaryFile1/Metazoa/Protostomia/Annelida/
- __MACOSX/SupplementaryFile1/Metazoa/Protostomia/Annelida/._.DS_Store
- SupplementaryFile1/Metazoa/Protostomia/Annelida/Owenia_fusiformis_coverage_correct.png
- __MACOSX/SupplementaryFile1/Metazoa/Protostomia/Annelida/._Owenia_fusiformis_coverage_correct.png
- SupplementaryFile1/Metazoa/Protostomia/Annelida/Phascolion_cryptum_coverage_correct.png
- SupplementaryFile1/Metazoa/Protostomia/Annelida/Sipunculus_nudus_coverage_correct.png
- SupplementaryFile1/Metazoa/Protostomia/Annelida/Glycera_tridactyla_coverage.png
- SupplementaryFile1/Metazoa/Protostomia/Annelida/Lumbricus_terrestris_coverage_correct.png
- SupplementaryFile1/Metazoa/Protostomia/Annelida/Aspidosiphon_parvulus_coverage_correct.png
- SupplementaryFile1/Metazoa/Protostomia/Membranipora_membranacea_coverage.png
- SupplementaryFile1/Metazoa/Protostomia/Halicryptus_spinulosus_coverage.png
- SupplementaryFile1/Metazoa/Protostomia/Barentsia_gracilis_overage.png
- SupplementaryFile1/Metazoa/Protostomia/Hypsibius_dujardini_coverage.png
- SupplementaryFile1/Metazoa/Protostomia/Mollusca/
- SupplementaryFile1/Metazoa/Protostomia/Mollusca/Mya_arenaria_coverage_correct.png
- SupplementaryFile1/Metazoa/Protostomia/Mollusca/Septifer_virgatus_coverage_correct.png
- SupplementaryFile1/Metazoa/Protostomia/Mollusca/.DS_Store
- __MACOSX/SupplementaryFile1/Metazoa/Protostomia/Mollusca/
- __MACOSX/SupplementaryFile1/Metazoa/Protostomia/Mollusca/._.DS_Store
- SupplementaryFile1/Metazoa/Protostomia/Mollusca/Glossus_humanus_coverage.png
- SupplementaryFile1/Metazoa/Protostomia/Mollusca/Cyrenoida_floridana_coverage.png
- SupplementaryFile1/Metazoa/Protostomia/Mollusca/Pinctada_fucata_coverage_correct.png
- SupplementaryFile1/Metazoa/Protostomia/Mollusca/Neotrigonia_margaritacea_coverage_correct.png
- SupplementaryFile1/Metazoa/Protostomia/Mollusca/Phallomedusa_solida_coverage_correct.png
- SupplementaryFile1/Metazoa/Protostomia/Mollusca/Pinna_atropurpurea_coverage.png
- SupplementaryFile1/Metazoa/Protostomia/Mollusca/Galeomma_turtoni_coverage.png
- SupplementaryFile1/Metazoa/Protostomia/Mollusca/Atrina_rigida_coverage.png
- SupplementaryFile1/Metazoa/Protostomia/Mollusca/Laternula_elliptica_coverage.png
- SupplementaryFile1/Metazoa/Protostomia/Mollusca/Cardites_antiquatus_coverage.png
- SupplementaryFile1/Metazoa/Protostomia/Mollusca/Ctenoides_scaber_coverage.png
- SupplementaryFile1/Metazoa/Protostomia/Mollusca/Ruditapes_philippinarum_coverage_correct.png
- SupplementaryFile1/Metazoa/Protostomia/Mollusca/Crassostrea_gigas_coverage_correct.png
- SupplementaryFile1/Metazoa/Protostomia/Mollusca/Lampsilis_cardium_coverage.png
- SupplementaryFile1/Metazoa/Protostomia/Mollusca/Solemya_velum_coverage_correct.png
- SupplementaryFile1/Metazoa/Protostomia/Mollusca/Anadara_trapezia_coverage.png
- SupplementaryFile1/Metazoa/Protostomia/Mollusca/Nerita_peloronta_coverage_correct.png
- SupplementaryFile1/Metazoa/Protostomia/Mollusca/Corbicula_fluminea_coverage.png
- SupplementaryFile1/Metazoa/Protostomia/Mollusca/Argopecten_irradians_coverage_correct.png
- SupplementaryFile1/Metazoa/Protostomia/Mollusca/Panopea_globosa_coverage.png
- SupplementaryFile1/Metazoa/Protostomia/Mollusca/Pinna_saccata_coverage_correct.png
- SupplementaryFile1/Metazoa/Protostomia/Mollusca/Hiatella_arctica_coverage.png
- SupplementaryFile1/Metazoa/Protostomia/Mollusca/Watasenia_scintillans_coverage_correct.png
- SupplementaryFile1/Metazoa/Protostomia/Mollusca/Cerastoderma_edule_coverage.png
- SupplementaryFile1/Metazoa/Protostomia/Mollusca/Lasaea_adansoni_coverage_correct.png
- SupplementaryFile1/Metazoa/Protostomia/Mollusca/Placopecten_magellanicus_coverage_correct.png
- SupplementaryFile1/Metazoa/Protostomia/Mollusca/Isognomon_alatus_coverage.png
- SupplementaryFile1/Metazoa/Protostomia/Ramphogordius_sanguineus_coverage.png
- SupplementaryFile1/Metazoa/Protostomia/Platyhelminthes/
- SupplementaryFile1/Metazoa/Protostomia/Platyhelminthes/Trichobilharzia_regenti_coverage_correct.png
- SupplementaryFile1/Metazoa/Protostomia/Platyhelminthes/Prorhynchus_stagnalis_coverage.png
- SupplementaryFile1/Metazoa/Protostomia/Platyhelminthes/Macrostomum_tuba_coverage_correct.png
- SupplementaryFile1/Metazoa/Protostomia/Platyhelminthes/.DS_Store
- __MACOSX/SupplementaryFile1/Metazoa/Protostomia/Platyhelminthes/
- __MACOSX/SupplementaryFile1/Metazoa/Protostomia/Platyhelminthes/._.DS_Store
- SupplementaryFile1/Metazoa/Protostomia/Platyhelminthes/Macrostomum_lignano_coverage_correct.png
- __MACOSX/SupplementaryFile1/Metazoa/Protostomia/Platyhelminthes/._Macrostomum_lignano_coverage_correct.png
- SupplementaryFile1/Metazoa/Protostomia/Platyhelminthes/Microstomum_lineare_coverage.png
- SupplementaryFile1/Metazoa/Protostomia/Platyhelminthes/Prorhynchus_alpinus_coverage.png
- SupplementaryFile1/Metazoa/Protostomia/Platyhelminthes/Stenostomum_leucops_coverage_correct.png
- SupplementaryFile1/Metazoa/Protostomia/Platyhelminthes/Phagocata_velata_coverage_correct.png
- SupplementaryFile1/Metazoa/Protostomia/Platyhelminthes/Monocelis_fusca_coverage.png
- SupplementaryFile1/Metazoa/Protostomia/Arthropoda/
- SupplementaryFile1/Metazoa/Protostomia/Arthropoda/.DS_Store
- __MACOSX/SupplementaryFile1/Metazoa/Protostomia/Arthropoda/
- __MACOSX/SupplementaryFile1/Metazoa/Protostomia/Arthropoda/._.DS_Store
- SupplementaryFile1/Metazoa/Protostomia/Arthropoda/Collembola/
- SupplementaryFile1/Metazoa/Protostomia/Arthropoda/Collembola/Anurida_maritima_coverage_correct.png
- SupplementaryFile1/Metazoa/Protostomia/Arthropoda/Collembola/Sminthurus_viridis_coverage_correct.png
- SupplementaryFile1/Metazoa/Protostomia/Arthropoda/Insecta/
- SupplementaryFile1/Metazoa/Protostomia/Arthropoda/Insecta/Pseudomasaris_vespoides_coverage_correct.png
- SupplementaryFile1/Metazoa/Protostomia/Arthropoda/Insecta/Galloisiana_yuasai_coverage_correct.png
- SupplementaryFile1/Metazoa/Protostomia/Arthropoda/Insecta/Brachygaster_minutus_coverage_correct.png
- SupplementaryFile1/Metazoa/Protostomia/Arthropoda/Insecta/Gynaikothrips_ficorum_coverage_correct.png
- SupplementaryFile1/Metazoa/Protostomia/Arthropoda/Insecta/Fannia_canicularis_coverage_correct.png
- SupplementaryFile1/Metazoa/Protostomia/Arthropoda/Insecta/Urocerus_augur_coverage_correct.png
- SupplementaryFile1/Metazoa/Protostomia/Arthropoda/Insecta/Melipona_quadrifasciata_coverage_correct.png
- SupplementaryFile1/Metazoa/Protostomia/Arthropoda/Insecta/Cycadothrips_chadwicki_coverage.png
- __MACOSX/SupplementaryFile1/Metazoa/Protostomia/Arthropoda/Insecta/
- __MACOSX/SupplementaryFile1/Metazoa/Protostomia/Arthropoda/Insecta/._Cycadothrips_chadwicki_coverage.png
- SupplementaryFile1/Metazoa/Protostomia/Arthropoda/Insecta/Blattella_germanica_overage.png
- SupplementaryFile1/Metazoa/Protostomia/Arthropoda/Insecta/Tenthredo_koehleri_coverage_correct.png
- SupplementaryFile1/Metazoa/Protostomia/Arthropoda/Insecta/Prosapia_bicincta_coverage_correct.png
- SupplementaryFile1/Metazoa/Protostomia/Arthropoda/Insecta/Trichopria_drosophilae_coverage_correct.png
- SupplementaryFile1/Metazoa/Protostomia/Arthropoda/Insecta/Pelecinus_polyturator_coverage_correct.png
- SupplementaryFile1/Metazoa/Protostomia/Arthropoda/Insecta/Lasioglossum_xanthopus_coverage_correct.png
- SupplementaryFile1/Metazoa/Protostomia/Arthropoda/Insecta/Eucera_syriaca_coverage_correct.png
- SupplementaryFile1/Metazoa/Protostomia/Arthropoda/Insecta/Antheraea_pernyi_coverage_correct.png
- SupplementaryFile1/Metazoa/Protostomia/Arthropoda/Insecta/Athalia_rosae_coverage_correct.png
- SupplementaryFile1/Metazoa/Protostomia/Arthropoda/Insecta/Clogmia_albipunctata_coverage_correct.png
- SupplementaryFile1/Metazoa/Protostomia/Arthropoda/Insecta/Sphaeropthalma_orestes_coverage_correct.png
- SupplementaryFile1/Metazoa/Protostomia/Arthropoda/Insecta/Brachymeria_minuta_coverage_correct.png
- SupplementaryFile1/Metazoa/Protostomia/Arthropoda/Insecta/Xylocopa_violacea_coverage_correct.png
- __MACOSX/SupplementaryFile1/Metazoa/Protostomia/Arthropoda/Insecta/._Xylocopa_violacea_coverage_correct.png
- SupplementaryFile1/Metazoa/Protostomia/Arthropoda/Insecta/Smicromyrme_rufipes_coverage_correct.png
- SupplementaryFile1/Metazoa/Protostomia/Arthropoda/Insecta/Ducetia_japonica_coverage.png
- SupplementaryFile1/Metazoa/Protostomia/Arthropoda/Insecta/Nasonia_vitripennis_coverage_correct.png
- SupplementaryFile1/Metazoa/Protostomia/Arthropoda/Insecta/.DS_Store
- __MACOSX/SupplementaryFile1/Metazoa/Protostomia/Arthropoda/Insecta/._.DS_Store
- SupplementaryFile1/Metazoa/Protostomia/Arthropoda/Insecta/Stephanus_serrator_coverage_correct.png
- SupplementaryFile1/Metazoa/Protostomia/Arthropoda/Insecta/Elampus_spina_coverage_correct.png
- SupplementaryFile1/Metazoa/Protostomia/Arthropoda/Insecta/Diaeretus_essigellae_coverage_correct.png
- SupplementaryFile1/Metazoa/Protostomia/Arthropoda/Insecta/Trypoxylon_figulus_coverage_correct.png
- SupplementaryFile1/Metazoa/Protostomia/Arthropoda/Insecta/Aphidius_colemani_coverage_correct.png
- SupplementaryFile1/Metazoa/Protostomia/Arthropoda/Insecta/Carausius_morosus_coverage_correct.png
- SupplementaryFile1/Metazoa/Protostomia/Arthropoda/Insecta/Leptopilina_clavipes_coverage_correct.png
- SupplementaryFile1/Metazoa/Protostomia/Arthropoda/Insecta/Heteropelma_amictum_coverage_correct.png
- SupplementaryFile1/Metazoa/Protostomia/Arthropoda/Insecta/Bombyx_mori_overage.png
- SupplementaryFile1/Metazoa/Protostomia/Arthropoda/Insecta/Cochliomyia_hominivorax_coverage_correct.png
- SupplementaryFile1/Metazoa/Protostomia/Arthropoda/Insecta/Trialeurodes_vaporariorum_coverage_correct.png
- SupplementaryFile1/Metazoa/Protostomia/Arthropoda/Insecta/Vespa_crabro_coverage.png
- SupplementaryFile1/Metazoa/Protostomia/Arthropoda/Insecta/Empoasca_fabae_coverage_correct.png
- SupplementaryFile1/Metazoa/Protostomia/Arthropoda/Insecta/Prorhinotermes_simplex_coverage_correct.png
- SupplementaryFile1/Metazoa/Protostomia/Arthropoda/Insecta/Sceliphron_curvatum_coverage_correct.png
- SupplementaryFile1/Metazoa/Protostomia/Arthropoda/Insecta/Acyrthosiphon_pisum_coverage.png
- __MACOSX/SupplementaryFile1/Metazoa/Protostomia/Arthropoda/Insecta/._Acyrthosiphon_pisum_coverage.png
- SupplementaryFile1/Metazoa/Protostomia/Arthropoda/Insecta/Sapygina_decemguttata_coverage_correct.png
- SupplementaryFile1/Metazoa/Protostomia/Arthropoda/Insecta/Mantis_religiosa_coverage_correct.png
- SupplementaryFile1/Metazoa/Protostomia/Arthropoda/Insecta/Tupiocoris_notatus_coverage_correct.png
- SupplementaryFile1/Metazoa/Protostomia/Arthropoda/Insecta/Neobellieria_bullata_coverage.png
- SupplementaryFile1/Metazoa/Protostomia/Arthropoda/Insecta/Bembix_rostrata_coverage_correct.png
- SupplementaryFile1/Metazoa/Protostomia/Arthropoda/Insecta/Sapyga_quinquepunctata_coverage_correct.png
- SupplementaryFile1/Metazoa/Protostomia/Arthropoda/Insecta/Forficula_auricularia_coverage_correct.png
- SupplementaryFile1/Metazoa/Protostomia/Arthropoda/Insecta/Melitta_haemorrhoidalis_coverage_correct.png
- SupplementaryFile1/Metazoa/Protostomia/Arthropoda/Insecta/Chrysis_viridula_coverage_correct.png
- SupplementaryFile1/Metazoa/Protostomia/Arthropoda/Insecta/Bombylius_major_coverage_correct.png
- SupplementaryFile1/Metazoa/Protostomia/Arthropoda/Insecta/Tytthus_chinensis_coverage_correct.png
- SupplementaryFile1/Metazoa/Protostomia/Arthropoda/Insecta/Diglyphus_isaea_coverage_correct.png
- SupplementaryFile1/Metazoa/Protostomia/Arthropoda/Insecta/Atelura_formicaria_coverage_correct.png
- SupplementaryFile1/Metazoa/Protostomia/Arthropoda/Insecta/Muscina_stabulans_coverage_correct.png
- SupplementaryFile1/Metazoa/Protostomia/Arthropoda/Insecta/Dinetus_pictus_coverage_correct.png
- SupplementaryFile1/Metazoa/Protostomia/Arthropoda/Insecta/Cerceris_arenaria_coverage_correct.png
- SupplementaryFile1/Metazoa/Protostomia/Arthropoda/Insecta/Gorytes_laticinctus_coverage_correct.png
- SupplementaryFile1/Metazoa/Protostomia/Arthropoda/Insecta/Monosapyga_clavicornis_coverage_correct.png
- SupplementaryFile1/Metazoa/Protostomia/Arthropoda/Insecta/Nysson_niger_coverage_correct.png
- SupplementaryFile1/Metazoa/Protostomia/Arthropoda/Insecta/Episyrphus_balteatus_coverage.png
- SupplementaryFile1/Metazoa/Protostomia/Arthropoda/Insecta/Euglossa_dilemma_coverage_correct.png
- SupplementaryFile1/Metazoa/Protostomia/Arthropoda/Insecta/Sphecius_convallis_coverage_correct.png
- SupplementaryFile1/Metazoa/Protostomia/Arthropoda/Insecta/Philanthus_triangulum_coverage_correct.png
- SupplementaryFile1/Metazoa/Protostomia/Arthropoda/Insecta/Ostrinia_furnacalis_coverage_correct.png
- __MACOSX/SupplementaryFile1/Metazoa/Protostomia/Arthropoda/Insecta/._Ostrinia_furnacalis_coverage_correct.png
- SupplementaryFile1/Metazoa/Protostomia/Arthropoda/Insecta/Frankliniella_cephalica_coverage_correct.png
- SupplementaryFile1/Metazoa/Protostomia/Arthropoda/Insecta/Drosophila_sechellia_coverage_correct.png
- SupplementaryFile1/Metazoa/Protostomia/Arthropoda/Insecta/Pepsis_grossa_coverage_correct.png
- __MACOSX/SupplementaryFile1/Metazoa/Protostomia/Arthropoda/Insecta/._Pepsis_grossa_coverage_correct.png
- SupplementaryFile1/Metazoa/Protostomia/Arthropoda/Insecta/Passaloecus_eremita_coverage_correct.png
- SupplementaryFile1/Metazoa/Protostomia/Arthropoda/Insecta/Crioscolia_alcione_coverage_correct.png
- SupplementaryFile1/Metazoa/Protostomia/Arthropoda/Insecta/Apis_florea_coverage_correct.png
- SupplementaryFile1/Metazoa/Protostomia/Arthropoda/Insecta/Tetragonula_carbonaria_coverage_correct.png
- SupplementaryFile1/Metazoa/Protostomia/Arthropoda/Insecta/Reuteroscopus_ornatus_coverage_correct.png
- SupplementaryFile1/Metazoa/Protostomia/Arthropoda/Insecta/Polistes_fuscatus_coverage_correct.png
- SupplementaryFile1/Metazoa/Protostomia/Arthropoda/Insecta/Thyreus_orbatus_coverage_correct.png
- SupplementaryFile1/Metazoa/Protostomia/Arthropoda/Insecta/Frankliniella_tritici_coverage.png
- SupplementaryFile1/Metazoa/Protostomia/Arthropoda/Insecta/Scathophaga_stercoraria_coverage.png
- SupplementaryFile1/Metazoa/Protostomia/Arthropoda/Insecta/Lasioglossum_albipes_coverage_correct.png
- SupplementaryFile1/Metazoa/Protostomia/Arthropoda/Insecta/Ceratitis_capitata_coverage_correct.png
- SupplementaryFile1/Metazoa/Protostomia/Arthropoda/Insecta/Harmonia_axyridis_coverage_correct.png
- SupplementaryFile1/Metazoa/Protostomia/Arthropoda/Insecta/Chalybion_californicum_coverage_correct.png
- SupplementaryFile1/Metazoa/Protostomia/Arthropoda/Insecta/Drunella_coloradensis_coverage_correct.png
- __MACOSX/SupplementaryFile1/Metazoa/Protostomia/Arthropoda/Insecta/._Drunella_coloradensis_coverage_correct.png
- SupplementaryFile1/Metazoa/Protostomia/Arthropoda/Insecta/Campylenchia_latipes_coverage_correct.png
- SupplementaryFile1/Metazoa/Protostomia/Arthropoda/Insecta/Prionyx_kirbii_coverage_correct.png
- SupplementaryFile1/Metazoa/Protostomia/Arthropoda/Insecta/Mellinus_arvensis_coverage_correct.png
- SupplementaryFile1/Metazoa/Protostomia/Arthropoda/Insecta/Arachnocampa_luminosa_coverage_correct.png
- SupplementaryFile1/Metazoa/Protostomia/Arthropoda/Insecta/Plumarius_gradifrons_coverage_correct.png
- SupplementaryFile1/Metazoa/Protostomia/Arthropoda/Insecta/Heliconius_cydno_coverage_correct.png
- SupplementaryFile1/Metazoa/Protostomia/Arthropoda/Insecta/Ampulex_compressa_coverage_correct.png
- SupplementaryFile1/Metazoa/Protostomia/Arthropoda/Insecta/Triarthria_setipennis_coverage_correct.png
- SupplementaryFile1/Metazoa/Protostomia/Arthropoda/Insecta/Xiphydria_camelus_coverage_correct.png
- SupplementaryFile1/Metazoa/Protostomia/Arthropoda/Insecta/Podalonia_hirsuta_coverage_correct.png
- SupplementaryFile1/Metazoa/Protostomia/Arthropoda/Insecta/Psenulus_fuscipennis_coverage_correct.png
- SupplementaryFile1/Metazoa/Protostomia/Arthropoda/Insecta/Vespula_germanica_coverage_correct.png
- SupplementaryFile1/Metazoa/Protostomia/Arthropoda/Insecta/Ammophila_sabulosa_coverage_correct.png
- __MACOSX/SupplementaryFile1/Metazoa/Protostomia/Arthropoda/Insecta/._Ammophila_sabulosa_coverage_correct.png
- SupplementaryFile1/Metazoa/Protostomia/Arthropoda/Insecta/Sphex_funerarius_coverage_correct.png
- SupplementaryFile1/Metazoa/Protostomia/Arthropoda/Insecta/Peruphasma_schultei_coverage_correct.png
- SupplementaryFile1/Metazoa/Protostomia/Arthropoda/Insecta/Stizoides_tridentatus_coverage_correct.png
[truncated: 493 more entries]
