# Supplementary material for: Computational discovery of hidden breaks in 28S ribosomal RNAs across eukaryotes and consequences for RNA Integrity Numbers
Source: Sci Rep. 2019 Dec 20;9:19477. doi: 10.1038/s41598-019-55573-1 (PMC6925239; doi:10.1038/s41598-019-55573-1)
Supplement: Supplementary file 3 — Supplementary information [file 41598_2019_55573_MOESM3_ESM.zip]

Archive with 77 entries (70 files):
- SupplementaryFile2/
- SupplementaryFile2/WITH_BREAK/
- SupplementaryFile2/WITH_BREAK/paragordius_log_rf.png
- __MACOSX/
- __MACOSX/SupplementaryFile2/
- __MACOSX/SupplementaryFile2/WITH_BREAK/
- __MACOSX/SupplementaryFile2/WITH_BREAK/._paragordius_log_rf.png
- SupplementaryFile2/WITH_BREAK/bombyx_log_fr.png
- __MACOSX/SupplementaryFile2/WITH_BREAK/._bombyx_log_fr.png
- SupplementaryFile2/WITH_BREAK/cerebratulus_log_rf.png
- __MACOSX/SupplementaryFile2/WITH_BREAK/._cerebratulus_log_rf.png
- SupplementaryFile2/WITH_BREAK/adineta_log_fr.png
- __MACOSX/SupplementaryFile2/WITH_BREAK/._adineta_log_fr.png
- SupplementaryFile2/WITH_BREAK/mesodasys_log_fr.png
- __MACOSX/SupplementaryFile2/WITH_BREAK/._mesodasys_log_fr.png
- SupplementaryFile2/WITH_BREAK/bombyx_log_rf.png
- __MACOSX/SupplementaryFile2/WITH_BREAK/._bombyx_log_rf.png
- SupplementaryFile2/WITH_BREAK/paragordius_log_fr.png
- __MACOSX/SupplementaryFile2/WITH_BREAK/._paragordius_log_fr.png
- SupplementaryFile2/WITH_BREAK/mesodasys_log_rf.png
- __MACOSX/SupplementaryFile2/WITH_BREAK/._mesodasys_log_rf.png
- SupplementaryFile2/WITH_BREAK/cerebratulus_log_fr.png
- __MACOSX/SupplementaryFile2/WITH_BREAK/._cerebratulus_log_fr.png
- SupplementaryFile2/WITH_BREAK/adineta_log_rf.png
- __MACOSX/SupplementaryFile2/WITH_BREAK/._adineta_log_rf.png
- SupplementaryFile2/WITH_BREAK/terebratalia_log_rf.png
- __MACOSX/SupplementaryFile2/WITH_BREAK/._terebratalia_log_rf.png
- SupplementaryFile2/WITH_BREAK/terebratalia_log_fr.png
- __MACOSX/SupplementaryFile2/WITH_BREAK/._terebratalia_log_fr.png
- SupplementaryFile2/WITH_BREAK/symbion_log_rf.png
- __MACOSX/SupplementaryFile2/WITH_BREAK/._symbion_log_rf.png
- SupplementaryFile2/WITH_BREAK/intoshia_log_fr.png
- __MACOSX/SupplementaryFile2/WITH_BREAK/._intoshia_log_fr.png
- SupplementaryFile2/WITH_BREAK/sagitta_log_rf.png
- __MACOSX/SupplementaryFile2/WITH_BREAK/._sagitta_log_rf.png
- SupplementaryFile2/WITH_BREAK/barentsia_log_fr.png
- __MACOSX/SupplementaryFile2/WITH_BREAK/._barentsia_log_fr.png
- SupplementaryFile2/WITH_BREAK/symbion_log_fr.png
- __MACOSX/SupplementaryFile2/WITH_BREAK/._symbion_log_fr.png
- SupplementaryFile2/WITH_BREAK/sagitta_log_fr.png
- __MACOSX/SupplementaryFile2/WITH_BREAK/._sagitta_log_fr.png
- SupplementaryFile2/WITH_BREAK/intoshia_log_rf.png
- __MACOSX/SupplementaryFile2/WITH_BREAK/._intoshia_log_rf.png
- SupplementaryFile2/WITH_BREAK/barentsia_log_rf.png
- __MACOSX/SupplementaryFile2/WITH_BREAK/._barentsia_log_rf.png
- SupplementaryFile2/.DS_Store
- __MACOSX/SupplementaryFile2/._.DS_Store
- SupplementaryFile2/WITHOUT_BREAK/
- SupplementaryFile2/WITHOUT_BREAK/trichoplax_log_fr.png
- __MACOSX/SupplementaryFile2/WITHOUT_BREAK/
- __MACOSX/SupplementaryFile2/WITHOUT_BREAK/._trichoplax_log_fr.png
- SupplementaryFile2/WITHOUT_BREAK/trichoplax_log_rf.png
- __MACOSX/SupplementaryFile2/WITHOUT_BREAK/._trichoplax_log_rf.png
- SupplementaryFile2/WITHOUT_BREAK/paratomella_log_fr.png
- __MACOSX/SupplementaryFile2/WITHOUT_BREAK/._paratomella_log_fr.png
- SupplementaryFile2/WITHOUT_BREAK/pleurobrachia_log_rf.png
- __MACOSX/SupplementaryFile2/WITHOUT_BREAK/._pleurobrachia_log_rf.png
- SupplementaryFile2/WITHOUT_BREAK/paratomella_log_rf.png
- __MACOSX/SupplementaryFile2/WITHOUT_BREAK/._paratomella_log_rf.png
- SupplementaryFile2/WITHOUT_BREAK/pleurobrachia_log_fr.png
- __MACOSX/SupplementaryFile2/WITHOUT_BREAK/._pleurobrachia_log_fr.png
- SupplementaryFile2/WITHOUT_BREAK/oreochromis_log_fr.png
- __MACOSX/SupplementaryFile2/WITHOUT_BREAK/._oreochromis_log_fr.png
- SupplementaryFile2/WITHOUT_BREAK/ptychodera_log_rf.png
- __MACOSX/SupplementaryFile2/WITHOUT_BREAK/._ptychodera_log_rf.png
- SupplementaryFile2/WITHOUT_BREAK/nemertoderma_log_fr.png
- __MACOSX/SupplementaryFile2/WITHOUT_BREAK/._nemertoderma_log_fr.png
- SupplementaryFile2/WITHOUT_BREAK/aporometra_log_rf.png
- __MACOSX/SupplementaryFile2/WITHOUT_BREAK/._aporometra_log_rf.png
- SupplementaryFile2/WITHOUT_BREAK/oreochromis_log_rf.png
- __MACOSX/SupplementaryFile2/WITHOUT_BREAK/._oreochromis_log_rf.png
- SupplementaryFile2/WITHOUT_BREAK/ptychodera_log_fr.png
- __MACOSX/SupplementaryFile2/WITHOUT_BREAK/._ptychodera_log_fr.png
- SupplementaryFile2/WITHOUT_BREAK/aporometra_log_fr.png
- __MACOSX/SupplementaryFile2/WITHOUT_BREAK/._aporometra_log_fr.png
- SupplementaryFile2/WITHOUT_BREAK/nemertoderma_log_rf.png
- __MACOSX/SupplementaryFile2/WITHOUT_BREAK/._nemertoderma_log_rf.png
